# Supplementary material for: Positive Lymph Nodes Independently Affect Long-Term Survival After Pancreaticoduodenectomy for Non-Ampullary Duodenal Adenocarcinoma: A Single-Center, Retrospective Analysis
Source: J Clin Med. 2025 Apr 11;14(8):2616. doi: 10.3390/jcm14082616 (PMC12028301; doi:10.3390/jcm14082616)
Supplement: Supplementary file 1 [file jcm-14-02616-s001.zip]

Archive with 1 entries (1 files):
- jcm-3491565-supplementary.pdf
